# Supplementary material for: Whole-exome sequencing reveals potential mechanisms of drug resistance to FGFR3-TACC3 targeted therapy and subsequent drug selection: towards a personalized medicine
Source: BMC Med Genomics. 2020 Sep 21;13:138. doi: 10.1186/s12920-020-00794-x (PMC7507681; doi:10.1186/s12920-020-00794-x)
Supplement: Supplementary file 6 — Additional file 6: Table S1. Panel 1 gene list. [file 12920_2020_794_MOESM6_ESM.xlsx]

## Sheet: Panel 1 gene list
Supplementary table.1 Panel 1 gene list
Gene	GeneID	Transcript ID
ABL1	25	NM_005157
ABL2	27	NM_005158
ACVR1B	91	NM_020328
ACVR2A	92	NM_001278579
ADAM29	11086	NM_014269
AKT1	207	NM_001014432
AKT2	208	NM_001626
AKT3	10000	NM_005465
ALK	238	NM_004304
AMER1	139285	NM_152424
APC	324	NM_000038
AR	367	NM_000044
ARAF	369	NM_001654
ARFRP1	10139	NM_003224
ARID1A	8289	NM_006015
ARID1B	57492	NM_017519
ARID2	196528	NM_152641
ASXL1	171023	NM_015338
ATM	472	NM_000051
ATR	545	NM_001184
ATRX	546	NM_000489
AURKA	6790	NM_003600
AURKB	9212	NM_004217
AXIN1	8312	NM_003502
AXL	558	NM_021913
BAP1	8314	NM_004656
BARD1	580	NM_000465
BCL2	596	NM_000633
BCL2L1	598	NM_138578
BCL2L2	599	NM_004050
BCL6	604	NM_001706
BCOR	54880	NM_017745
BCORL1	63035	NM_021946
BIRC5	332	NM_001168
BLK	640	NM_001715
BLM	641	NM_000057
BMX	660	NM_001721
BRAF	673	NM_004333
BRCA1	672	NM_007294
BRCA2	675	NM_000059
BRD4	23476	NM_014299
BRIP1	83990	NM_032043
BTG1	694	NM_001731
BTK	695	NM_000061
C11orf30	56946	NM_020193
CARD11	84433	NM_032415
CBFB	865	NM_001755
CBL	867	NM_005188
CCND1	595	NM_053056
CCND2	894	NM_001759
CCND3	896	NM_001760
CCNE1	898	NM_001238
CD274	29126	NM_014143
CD79A	973	NM_001783
CD79B	974	NM_000626
CDC73	79577	NM_024529
CDH1	999	NM_004360
CDK12	51755	NM_016507
CDK4	1019	NM_000075
CDK6	1021	NM_001259
CDK8	1024	NM_001260
CDKN1A	1026	NM_000389
CDKN1B	1027	NM_004064
CDKN2A	1029	NM_000077
CDKN2B	1030	NM_004936
CDKN2C	1031	NM_001262
CEBPA	1050	NM_004364
CHD2	1106	NM_001271
CHD4	1108	NM_001273
CHEK1	1111	NM_001114122
CHEK2	11200	NM_007194
CIC	23152	NM_015125
CRBN	51185	NM_016302
CREBBP	1387	NM_004380
CRKL	1399	NM_005207
CRLF2	64109	NM_022148
CSF1R	1436	NM_005211
CSK	1445	NM_004383
CSNK1A1	1452	NM_001892
CTCF	10664	NM_006565
CTNNA1	1495	NM_001903
CTNNB1	1499	NM_001904
CUL3	8452	NM_003590
CXCR4	7852	NM_001008540
CYLD	1540	NM_015247
DAXX	1616	NM_001350
DDR1	780	NM_013994
DDR2	4921	NM_001014796
DICER1	23405	NM_177438
DNMT3A	1788	NM_022552
DOT1L	84444	NM_032482
EGF	1950	NM_001963
EGFR	1956	NM_005228
EP300	2033	NM_001429
EPHA2	1969	NM_004431
EPHA3	2042	NM_005233
EPHA5	2044	NM_004439
EPHA7	2045	NM_004440
EPHB1	2047	NM_004441
ERBB2	2064	NM_004448
ERBB3	2065	NM_001982
ERBB4	2066	NM_005235
ERCC1	2067	NM_202001
ERG	2078	NM_004449
ERRFI1	54206	NM_018948
ESR1	2099	NM_001122742
EZH2	2146	NM_004456
FAM135B	51059	NM_015912
FAM46C	54855	NM_017709
FANCA	2175	NM_000135
FANCC	2176	NM_000136
FANCD2	2177	NM_033084
FANCE	2178	NM_021922
FANCF	2188	NM_022725
FANCG	2189	NM_004629
FANCL	55120	NM_018062
FAS	355	NM_000043
FAT1	2195	NM_005245
FBXW7	55294	NM_033632
FGF10	2255	NM_004465
FGF14	2259	NM_175929
FGF19	9965	NM_005117
FGF23	8074	NM_020638
FGF3	2248	NM_005247
FGF4	2249	NM_002007
FGF6	2251	NM_020996
FGFR1	2260	NM_023110
FGFR2	2263	NM_000141
FGFR3	2261	NM_000142
FGFR4	2264	NM_002011
FGR	2268	NM_005248
FH	2271	NM_000143
FLCN	201163	NM_144997
FLT1	2321	NM_002019
FLT3	2322	NM_004119
FLT4	2324	NM_002020
FOXL2	668	NM_023067
FOXP1	27086	NM_032682
FRS2	10818	NM_006654
FUBP1	8880	NM_003902
FYN	2534	NM_002037
GABRA6	2559	NM_000811
GATA1	2623	NM_002049
GATA2	2624	NM_032638
GATA3	2625	NM_001002295
GATA4	2626	NM_002052
GATA6	2627	NM_005257
GID4	79018	NM_024052
GLI1	2735	NM_005269
GLI2	2736	NM_005270
GLI3	2737	NM_000168
GNA11	2767	NM_002067
GNA13	10672	NM_006572
GNAQ	2776	NM_002072
GNAS	2778	NM_000516
GPR124	25960	NM_032777
GRIN2A	2903	NM_000833
GRM3	2913	NM_000840
GSK3B	2932	NM_002093
H3F3A	3020	NM_002107
HCK	3055	NM_001172133
HGF	3082	NM_000601
HNF1A	6927	NM_000545
HRAS	3265	NM_001130442
HSD3B1	3283	NM_000862
HSP90AA1	3320	NM_001017963
IDH1	3417	NM_005896
IDH2	3418	NM_002168
IGF1R	3480	NM_000875
IGF2	3481	NM_001291861
IKBKE	9641	NM_014002
IKZF1	10320	NM_006060
IL7R	3575	NM_002185
INHBA	3624	NM_002192
INPP4B	8821	NM_003866
IRF2	3660	NM_002199
IRF4	3662	NM_002460
IRS2	8660	NM_003749
ITK	3702	NM_005546
JAK1	3716	NM_002227
JAK2	3717	NM_004972
JAK3	3718	NM_000215
JUN	3725	NM_002228
KAT6A	7994	NM_006766
KDM5A	5927	NM_001042603
KDM5C	8242	NM_004187
KDM6A	7403	NM_021140
KDR	3791	NM_002253
KEAP1	9817	NM_012289
KEL	3792	NM_000420
KIT	3815	NM_000222
KLHL6	89857	NM_130446
KMT2A	4297	NM_001197104
KMT2C	58508	NM_170606
KMT2D	8085	NM_003482
KRAS	3845	NM_004985
LCK	3932	NM_005356
LIMK1	3984	NM_002314
LMO1	4004	NM_002315
LRP1	4035	NM_002332
LRP1B	53353	NM_018557
LYN	4067	NM_002350
LZTR1	8216	NM_006767
MAGI2	9863	NM_012301
MAP2K1	5604	NM_002755
MAP2K2	5605	NM_030662
MAP2K4	6416	NM_003010
MAP3K1	4214	NM_005921
MAP4K5	11183	NM_006575
MCL1	4170	NM_021960
MDM2	4193	NM_002392
MDM4	4194	NM_002393
MED12	9968	NM_005120
MEF2B	100271849	NM_001145785
MEN1	4221	NM_130799
MET	4233	NM_000245
MITF	4286	NM_000248
MLH1	4292	NM_000249
MPL	4352	NM_005373
MRE11A	4361	NM_005591
MS4A1	931	NM_021950
MSH2	4436	NM_000251
MSH6	2956	NM_000179
MST1R	4486	NM_002447
MTOR	2475	NM_004958
MUTYH	4595	NM_012222
MYC	4609	NM_002467
MYCL	4610	NM_001033082
MYCN	4613	NM_005378
MYD88	4615	NM_002468
NEK11	79858	NM_024800
NF1	4763	NM_001042492
NF2	4771	NM_000268
NFE2L2	4780	NM_006164
NFKBIA	4792	NM_020529
NKX2-1	7080	NM_003317
NOTCH1	4851	NM_017617
NOTCH2	4853	NM_024408
NOTCH3	4854	NM_000435
NPM1	4869	NM_002520
NRAS	4893	NM_002524
NRG1	3084	NM_013957
NRG3	10718	NM_001010848
NSD1	64324	NM_022455
NTRK1	4914	NM_002529
NTRK2	4915	NM_006180
NTRK3	4916	NM_001012338
NUP93	9688	NM_014669
PAK3	5063	NM_001128166
PALB2	79728	NM_024675
PARK2	5071	NM_004562
PAX5	5079	NM_016734
PBRM1	55193	NM_018313
PDCD1LG2	80380	NM_025239
PDGFRA	5156	NM_006206
PDGFRB	5159	NM_002609
PDK1	5163	NM_002610
PIK3C2B	5287	NM_002646
PIK3CA	5290	NM_006218
PIK3CB	5291	NM_006219
PIK3CD	5293	NM_005026
PIK3CG	5294	NM_001282427
PIK3R1	5295	NM_181523
PIK3R2	5296	NM_005027
PKD2	5311	NM_000297
PLA2G1B	5319	NM_000928
PLCG2	5336	NM_002661
PMS2	5395	NM_000535
POLD1	5424	NM_002691
POLE	5426	NM_006231
PPP2R1A	5518	NM_014225
PRDM1	639	NM_001198
PREX2	80243	NM_024870
PRKAR1A	5573	NM_212471
PRKCI	5584	NM_002740
PRKDC	5591	NM_006904
PRSS8	5652	NM_002773
PTCH1	5727	NM_000264
PTEN	5728	NM_000314
PTK2	5747	NM_005607
PTK6	5753	NM_001256358
PTPN11	5781	NM_002834
QKI	9444	NM_006775
RAC1	5879	NM_006908
RAD50	10111	NM_005732
RAD51	5888	NM_002875
RAF1	5894	NM_002880
RANBP2	5903	NM_006267
RARA	5914	NM_000964
RB1	5925	NM_000321
RBM10	8241	NM_005676
RET	5979	NM_020975
RICTOR	253260	NM_152756
RNF43	54894	NM_017763
ROCK1	6093	NM_005406
ROCK2	9475	NM_004850
ROS1	6098	NM_002944
RPTOR	57521	NM_020761
RUNX1	861	NM_001754
RUNX1T1	862	NM_175635
RXRA	6256	NM_002957
SDHA	6389	NM_004168
SDHB	6390	NM_003000
SDHC	6391	NM_003001
SDHD	6392	NM_003002
SETD2	29072	NM_014159
SF3B1	23451	NM_012433
SIK1	150094	NM_173354
SLIT2	9353	NM_004787
SMAD2	4087	NM_005901
SMAD3	4088	NM_005902
SMAD4	4089	NM_005359
SMARCA4	6597	NM_001128844
SMARCB1	6598	NM_003073
SMO	6608	NM_005631
SNCAIP	9627	NM_005460
SOCS1	8651	NM_003745
SOX10	6663	NM_006941
SOX2	6657	NM_003106
SOX9	6662	NM_000346
SPEN	23013	NM_015001
SPOP	8405	NM_003563
SPTA1	6708	NM_003126
SRC	6714	NM_198291
SRMS	6725	NM_080823
STAG2	10735	NM_001282418
STAT3	6774	NM_139276
STAT4	6775	NM_001243835
STK11	6794	NM_000455
STK24	8428	NM_003576
SUFU	51684	NM_016169
SYK	6850	NM_001135052
TAF1	6872	NM_138923
TBX3	6926	NM_016569
TCF7L2	6934	NM_030756
TEK	7010	NM_000459
TET2	54790	NM_001127208
TGFBR1	7046	NM_004612
TGFBR2	7048	NM_003242
TIE1	7075	NM_005424
TNFAIP3	7128	NM_006290
TNFRSF14	8764	NM_003820
TNFSF11	8600	NM_003701
TNK2	10188	NM_005781
TOP1	7150	NM_003286
TOP2A	7153	NM_001067
TP53	7157	NM_001126112
TSC1	7248	NM_000368
TSC2	7249	NM_000548
TSHR	7253	NM_000369
TYK2	7297	NM_003331
U2AF1	7307	NM_006758
VEGFA	7422	NM_001025366
VHL	7428	NM_000551
WEE1	7465	NM_003390
WEE2	494551	NM_001105558
WISP3	8838	NM_003880
WT1	7490	NM_024426
XIAP	331	NM_001204401
XPO1	7514	NM_003400
YES1	7525	NM_005433
ZBTB2	57621	NM_020861
ZNF217	7764	NM_006526
ZNF703	80139	NM_025069
ZNF750	79755	NM_024702
